# Supplementary material for: Tryphactothripini of India (Thysanoptera, Thripidae, Panchaetothripinae), with identification keys and a new record of Opimothrips
Source: Zookeys. 2019 Oct 30;884:43–52. doi: 10.3897/zookeys.884.39500 (PMC6834753; doi:10.3897/zookeys.884.39500)
Supplement: XML Treatment for Astrothrips [file zookeys.884.39500-treatment1.xml]

<!DOCTYPE tp:taxon-treatment
  PUBLIC "-//TaxonX//DTD Taxonomic Treatment Publishing DTD v0 20100105//EN" "tax-treatment-NSO.dtd">
<tp:taxon-treatment xmlns:tp="http://www.plazi.org/taxpub"><tp:treatment-meta><kwd-group><label>Taxon classification</label><kwd><named-content xmlns:xlink="http://www.w3.org/1999/xlink" content-type="kingdom">Animalia</named-content></kwd><kwd><named-content xmlns:xlink="http://www.w3.org/1999/xlink" content-type="order">Thysanoptera</named-content></kwd><kwd><named-content xmlns:xlink="http://www.w3.org/1999/xlink" content-type="family">Thripidae</named-content></kwd></kwd-group><mixed-citation publication-type="journal"><person-group><name><surname>Rachana</surname><given-names>Remani R.</given-names></name><name><surname>Mound</surname><given-names>Laurence A.</given-names></name><name><surname>Rayar</surname><given-names>Shashikant G.</given-names></name></person-group><article-title><tp:taxon-name><tp:taxon-name-part taxon-name-part-type="tribe">Tryphactothripini</tp:taxon-name-part></tp:taxon-name> of India (<tp:taxon-name><tp:taxon-name-part taxon-name-part-type="order">Thysanoptera</tp:taxon-name-part></tp:taxon-name>, <tp:taxon-name><tp:taxon-name-part taxon-name-part-type="family">Thripidae</tp:taxon-name-part></tp:taxon-name>, <tp:taxon-name><tp:taxon-name-part taxon-name-part-type="subfamily">Panchaetothripinae</tp:taxon-name-part></tp:taxon-name>), with identification keys and a new record of <italic><tp:taxon-name><tp:taxon-name-part taxon-name-part-type="genus" reg="Opimothrips">Opimothrips</tp:taxon-name-part></tp:taxon-name></italic></article-title><source>Zookeys</source><day>30</day><month>10</month><year>2019</year><volume>884</volume><fpage>43</fpage><lpage>52</lpage><pub-id pub-id-type="doi">10.3897/zookeys.884.39500</pub-id></mixed-citation></tp:treatment-meta><tp:nomenclature><tp:taxon-name><object-id xmlns:xlink="http://www.w3.org/1999/xlink" content-type="arpha" xlink:type="simple">B3DD1FEE-DB02-5495-862F-18DBA31CF8D1</object-id>
              <tp:taxon-name-part taxon-name-part-type="genus" reg="Astrothrips">Astrothrips</tp:taxon-name-part>
            </tp:taxon-name><tp:taxon-authority>Karny, 1921</tp:taxon-authority><tp:nomenclature-citation-list><tp:nomenclature-citation><tp:taxon-name>
                  <tp:taxon-name-part taxon-name-part-type="genus" reg="Astrothrips">Astrothrips</tp:taxon-name-part>
                </tp:taxon-name><comment>Karny, 1921: 239. Type species <tp:taxon-name><tp:taxon-name-part taxon-name-part-type="genus" reg="Heliothrips">Heliothrips</tp:taxon-name-part> <tp:taxon-name-part taxon-name-part-type="species" reg="globiceps">globiceps</tp:taxon-name-part></tp:taxon-name> Karny, 1913.</comment></tp:nomenclature-citation></tp:nomenclature-citation-list></tp:nomenclature><tp:treatment-sec sec-type="notes" id="SECID0EUHAC"><title>Notes.</title><p>This genus was based originally on a single species that had been described from a single female collected in New Guinea, but four generic synonyms are listed in <xref ref-type="bibr" rid="B21">ThripsWiki (2019)</xref>.</p><p>It is an Old World genus that is restricted to tropical countries, with two species from Africa and 10 distributed between Pakistan and New Guinea (<xref ref-type="bibr" rid="B21">ThripsWiki 2019</xref>). These are leaf-feeding thrips, with the occasional adult found in flowers, and although adults have been taken from a wide variety of plants, suggesting the possibility of polyphagy, larvae remain unknown for most of the described species. The many published host-plant associations (Table <xref ref-type="table" rid="T1">1</xref>) involve more than 30 plant families, with little indication of any specificity. These records are based on the collection of one or more adults from any given plant, and thus may involve a flying adult simply resting on a plant surface without feeding. Possibly these records are more of a measure of the dispersive behavior of adults, rather than an indication of the plants on which they might breed. Moreover, most of the species are known from few specimens. This combination of small sample size and lack of biological information leads to a lack of confidence in the relatively trivial structural differences that have been used to distinguish some of the species. The species of <italic><tp:taxon-name><tp:taxon-name-part taxon-name-part-type="genus" reg="Astrothrips">Astrothrips</tp:taxon-name-part></tp:taxon-name></italic> from India were reviewed by <xref ref-type="bibr" rid="B6">Bhatti (1967)</xref>, with many clear illustrations in the form of line drawings, and <xref ref-type="bibr" rid="B3">Ananthakrishnan and Sen (1980)</xref> provided a further key to the species from India but without illustrations.</p><table-wrap id="T1" position="float" orientation="portrait"><label>Table 1.</label><caption><p><italic><tp:taxon-name><tp:taxon-name-part taxon-name-part-type="genus" reg="Astrothrips">Astrothrips</tp:taxon-name-part></tp:taxon-name></italic> distributions and host-associations of adults. Data from: <xref ref-type="bibr" rid="B1">Akram (2000)</xref>; <xref ref-type="bibr" rid="B10">Kudô (1979</xref>, <xref ref-type="bibr" rid="B11">1995</xref>); <xref ref-type="bibr" rid="B12">Mirab-balou et al. 2011</xref>; <xref ref-type="bibr" rid="B17">Reyes (1994)</xref>; <xref ref-type="bibr" rid="B18">Saeed and Yousuf (1994)</xref>; <xref ref-type="bibr" rid="B22">Tillekaratne et al. (2011)</xref>.</p></caption><table id="TID0EPAAG" rules="all"><tbody><tr><th rowspan="1" colspan="1">Species</th><th rowspan="1" colspan="1">No. of antennal segments</th><th rowspan="1" colspan="1">Distribution</th><th rowspan="1" colspan="1">Host associations</th><th rowspan="1" colspan="1">Larvae found</th></tr><tr><td rowspan="1" colspan="1">
                      <italic><tp:taxon-name><tp:taxon-name-part taxon-name-part-type="genus" reg="Astrothrips">A.</tp:taxon-name-part> <tp:taxon-name-part taxon-name-part-type="species" reg="asiaticus">asiaticus</tp:taxon-name-part></tp:taxon-name></italic>
                    </td><td rowspan="1" colspan="1">8</td><td rowspan="1" colspan="1">India</td><td rowspan="1" colspan="1"><italic><tp:taxon-name><tp:taxon-name-part taxon-name-part-type="genus" reg="Colocasia">Colocasia</tp:taxon-name-part></tp:taxon-name></italic>; <italic><tp:taxon-name><tp:taxon-name-part taxon-name-part-type="genus" reg="Lantana">Lantana</tp:taxon-name-part></tp:taxon-name></italic>; <italic><tp:taxon-name><tp:taxon-name-part taxon-name-part-type="genus" reg="Ricinus">Ricinus</tp:taxon-name-part></tp:taxon-name></italic>;<italic><tp:taxon-name><tp:taxon-name-part taxon-name-part-type="genus" reg="Wedelia">Wedelia</tp:taxon-name-part></tp:taxon-name></italic>; “weeds”</td><td rowspan="1" colspan="1">No</td></tr><tr><td rowspan="1" colspan="1">
                      <italic><tp:taxon-name><tp:taxon-name-part taxon-name-part-type="genus" reg="Astrothrips">A.</tp:taxon-name-part> <tp:taxon-name-part taxon-name-part-type="species" reg="aucubae">aucubae</tp:taxon-name-part></tp:taxon-name></italic>
                    </td><td rowspan="1" colspan="1">7</td><td rowspan="1" colspan="1">China; Japan; Philippines</td><td rowspan="1" colspan="1"><italic><tp:taxon-name><tp:taxon-name-part taxon-name-part-type="genus" reg="Aucuba">Aucuba</tp:taxon-name-part></tp:taxon-name></italic>; <italic><tp:taxon-name><tp:taxon-name-part taxon-name-part-type="genus" reg="Thalictrum">Thalictrum</tp:taxon-name-part></tp:taxon-name></italic></td><td rowspan="1" colspan="1">No</td></tr><tr><td rowspan="1" colspan="1">
                      <italic><tp:taxon-name><tp:taxon-name-part taxon-name-part-type="genus" reg="Astrothrips">A.</tp:taxon-name-part> <tp:taxon-name-part taxon-name-part-type="species" reg="aureolus">aureolus</tp:taxon-name-part></tp:taxon-name></italic>
                    </td><td rowspan="1" colspan="1">5</td><td rowspan="1" colspan="1">Malaysia; Australia</td><td rowspan="1" colspan="1">
                      <italic><tp:taxon-name>
                          <tp:taxon-name-part taxon-name-part-type="genus" reg="Hymenocallis">Hymenocallis</tp:taxon-name-part>
                        </tp:taxon-name></italic>
                    </td><td rowspan="1" colspan="1">No</td></tr><tr><td rowspan="1" colspan="1">
                      <italic><tp:taxon-name><tp:taxon-name-part taxon-name-part-type="genus" reg="Astrothrips">A.</tp:taxon-name-part> <tp:taxon-name-part taxon-name-part-type="species" reg="bhattii">bhattii</tp:taxon-name-part></tp:taxon-name></italic>
                    </td><td rowspan="1" colspan="1">5</td><td rowspan="1" colspan="1">Nigeria</td><td rowspan="1" colspan="1"><italic><tp:taxon-name><tp:taxon-name-part taxon-name-part-type="genus" reg="Citrus">Citrus</tp:taxon-name-part></tp:taxon-name></italic>; <italic><tp:taxon-name><tp:taxon-name-part taxon-name-part-type="genus" reg="Colocasia">Colocasia</tp:taxon-name-part></tp:taxon-name></italic>; <italic><tp:taxon-name><tp:taxon-name-part taxon-name-part-type="genus" reg="Cucurbita">Cucurbita</tp:taxon-name-part></tp:taxon-name></italic>; “palm”</td><td rowspan="1" colspan="1">On <italic><tp:taxon-name><tp:taxon-name-part taxon-name-part-type="genus" reg="Citrus">Citrus</tp:taxon-name-part> <tp:taxon-name-part taxon-name-part-type="species" reg="grandis">grandis</tp:taxon-name-part></tp:taxon-name></italic></td></tr><tr><td rowspan="1" colspan="1">
                      <italic><tp:taxon-name><tp:taxon-name-part taxon-name-part-type="genus" reg="Astrothrips">A.</tp:taxon-name-part> <tp:taxon-name-part taxon-name-part-type="species" reg="chisinliaoensis">chisinliaoensis</tp:taxon-name-part></tp:taxon-name></italic>
                    </td><td rowspan="1" colspan="1">6</td><td rowspan="1" colspan="1">Malaysia; China; Taiwan</td><td rowspan="1" colspan="1"><italic><tp:taxon-name><tp:taxon-name-part taxon-name-part-type="genus" reg="Canthium">Canthium</tp:taxon-name-part></tp:taxon-name></italic>; <italic><tp:taxon-name><tp:taxon-name-part taxon-name-part-type="genus" reg="Carallia">Carallia</tp:taxon-name-part></tp:taxon-name></italic>; <italic><tp:taxon-name><tp:taxon-name-part taxon-name-part-type="genus" reg="Morus">Morus</tp:taxon-name-part></tp:taxon-name></italic>; <italic><tp:taxon-name><tp:taxon-name-part taxon-name-part-type="genus" reg="Rhus">Rhus</tp:taxon-name-part></tp:taxon-name></italic></td><td rowspan="1" colspan="1">No</td></tr><tr><td rowspan="1" colspan="1">
                      <italic><tp:taxon-name><tp:taxon-name-part taxon-name-part-type="genus" reg="Astrothrips">A.</tp:taxon-name-part> <tp:taxon-name-part taxon-name-part-type="species" reg="globiceps">globiceps</tp:taxon-name-part></tp:taxon-name></italic>
                    </td><td rowspan="1" colspan="1">6</td><td rowspan="1" colspan="1">India; Myanmar; Malaya; Thailand; Philippines; New Britain; New Guinea; Japan</td><td rowspan="1" colspan="1"><italic><tp:taxon-name><tp:taxon-name-part taxon-name-part-type="genus" reg="Angiopteris">Angiopteris</tp:taxon-name-part></tp:taxon-name></italic>; <italic><tp:taxon-name><tp:taxon-name-part taxon-name-part-type="genus" reg="Calopogonium">Calopogonium</tp:taxon-name-part></tp:taxon-name></italic>; <italic><tp:taxon-name><tp:taxon-name-part taxon-name-part-type="genus" reg="Centrosema">Centrosema</tp:taxon-name-part></tp:taxon-name></italic>; <italic><tp:taxon-name><tp:taxon-name-part taxon-name-part-type="genus" reg="Colocasia">Colocasia</tp:taxon-name-part></tp:taxon-name></italic>; <italic><tp:taxon-name><tp:taxon-name-part taxon-name-part-type="genus" reg="Crinum">Crinum</tp:taxon-name-part></tp:taxon-name></italic>; <italic><tp:taxon-name><tp:taxon-name-part taxon-name-part-type="genus" reg="Dysoxylum">Dysoxylum</tp:taxon-name-part></tp:taxon-name></italic>; <italic><tp:taxon-name><tp:taxon-name-part taxon-name-part-type="genus" reg="Hyptis">Hyptis</tp:taxon-name-part></tp:taxon-name></italic>; <italic><tp:taxon-name><tp:taxon-name-part taxon-name-part-type="genus" reg="Lantana">Lantana</tp:taxon-name-part></tp:taxon-name></italic>; <italic><tp:taxon-name><tp:taxon-name-part taxon-name-part-type="genus" reg="Microdesmis">Microdesmis</tp:taxon-name-part></tp:taxon-name></italic>; <italic><tp:taxon-name><tp:taxon-name-part taxon-name-part-type="genus" reg="Pleocnemia">Pleocnemia</tp:taxon-name-part></tp:taxon-name></italic>; <italic><tp:taxon-name><tp:taxon-name-part taxon-name-part-type="genus" reg="Plumeria">Plumeria</tp:taxon-name-part></tp:taxon-name></italic>; <italic><tp:taxon-name><tp:taxon-name-part taxon-name-part-type="genus" reg="Portulaca">Portulaca</tp:taxon-name-part></tp:taxon-name></italic>; “bamboo”</td><td rowspan="1" colspan="1">No</td></tr><tr><td rowspan="1" colspan="1">
                      <italic><tp:taxon-name><tp:taxon-name-part taxon-name-part-type="genus" reg="Astrothrips">A.</tp:taxon-name-part> <tp:taxon-name-part taxon-name-part-type="species" reg="lantana">lantana</tp:taxon-name-part></tp:taxon-name></italic>
                    </td><td rowspan="1" colspan="1">7</td><td rowspan="1" colspan="1">India; Nepal</td><td rowspan="1" colspan="1"><italic><tp:taxon-name><tp:taxon-name-part taxon-name-part-type="genus" reg="Lantana">Lantana</tp:taxon-name-part></tp:taxon-name></italic>; <italic><tp:taxon-name><tp:taxon-name-part taxon-name-part-type="genus" reg="Quercus">Quercus</tp:taxon-name-part></tp:taxon-name></italic>; “evergreen tree”</td><td rowspan="1" colspan="1">No</td></tr><tr><td rowspan="1" colspan="1">
                      <italic><tp:taxon-name><tp:taxon-name-part taxon-name-part-type="genus" reg="Astrothrips">A.</tp:taxon-name-part> <tp:taxon-name-part taxon-name-part-type="species" reg="parvilimbus">parvilimbus</tp:taxon-name-part></tp:taxon-name></italic>
                    </td><td rowspan="1" colspan="1">6</td><td rowspan="1" colspan="1">India</td><td rowspan="1" colspan="1"><italic><tp:taxon-name><tp:taxon-name-part taxon-name-part-type="genus" reg="Antirrhinum">Antirrhinum</tp:taxon-name-part></tp:taxon-name></italic>; <italic><tp:taxon-name><tp:taxon-name-part taxon-name-part-type="genus" reg="Boerhavia">Boerhavia</tp:taxon-name-part></tp:taxon-name></italic>; <italic><tp:taxon-name><tp:taxon-name-part taxon-name-part-type="genus" reg="Crinum">Crinum</tp:taxon-name-part></tp:taxon-name></italic>; <italic><tp:taxon-name><tp:taxon-name-part taxon-name-part-type="genus" reg="Erythrina">Erythrina</tp:taxon-name-part></tp:taxon-name></italic>; <italic><tp:taxon-name><tp:taxon-name-part taxon-name-part-type="genus" reg="Ipomoea">Ipomoea</tp:taxon-name-part></tp:taxon-name></italic>; <italic><tp:taxon-name><tp:taxon-name-part taxon-name-part-type="genus" reg="Musa">Musa</tp:taxon-name-part></tp:taxon-name></italic>; <italic><tp:taxon-name><tp:taxon-name-part taxon-name-part-type="genus" reg="Ricinus">Ricinus</tp:taxon-name-part></tp:taxon-name></italic>; <italic><tp:taxon-name><tp:taxon-name-part taxon-name-part-type="genus" reg="Sida">Sida</tp:taxon-name-part></tp:taxon-name></italic>; “fern”</td><td rowspan="1" colspan="1">No</td></tr><tr><td rowspan="1" colspan="1">
                      <italic><tp:taxon-name><tp:taxon-name-part taxon-name-part-type="genus" reg="Astrothrips">A.</tp:taxon-name-part> <tp:taxon-name-part taxon-name-part-type="species" reg="roboris">roboris</tp:taxon-name-part></tp:taxon-name></italic>
                    </td><td rowspan="1" colspan="1">5</td><td rowspan="1" colspan="1">Nigeria; Ghana; Sudan</td><td rowspan="1" colspan="1"><italic><tp:taxon-name><tp:taxon-name-part taxon-name-part-type="genus" reg="Colocasia">Colocasia</tp:taxon-name-part></tp:taxon-name></italic>; <italic><tp:taxon-name><tp:taxon-name-part taxon-name-part-type="genus" reg="Cucurbita">Cucurbita</tp:taxon-name-part></tp:taxon-name></italic>; <italic><tp:taxon-name><tp:taxon-name-part taxon-name-part-type="genus" reg="Musa">Musa</tp:taxon-name-part></tp:taxon-name></italic>; <italic><tp:taxon-name><tp:taxon-name-part taxon-name-part-type="genus" reg="Nicotiana">Nicotiana</tp:taxon-name-part></tp:taxon-name></italic>; <italic><tp:taxon-name><tp:taxon-name-part taxon-name-part-type="genus" reg="Phaseolus">Phaseolus</tp:taxon-name-part></tp:taxon-name></italic>; <italic><tp:taxon-name><tp:taxon-name-part taxon-name-part-type="genus" reg="Piper">Piper</tp:taxon-name-part></tp:taxon-name></italic>; <italic><tp:taxon-name><tp:taxon-name-part taxon-name-part-type="genus" reg="Thunbergia">Thunbergia</tp:taxon-name-part></tp:taxon-name></italic>; “climbing legume” “palm”</td><td rowspan="1" colspan="1">On <italic><tp:taxon-name><tp:taxon-name-part taxon-name-part-type="genus" reg="Colocasia">Colocasia</tp:taxon-name-part> <tp:taxon-name-part taxon-name-part-type="species" reg="esculenta">esculenta</tp:taxon-name-part></tp:taxon-name></italic></td></tr><tr><td rowspan="1" colspan="1">
                      <italic><tp:taxon-name><tp:taxon-name-part taxon-name-part-type="genus" reg="Astrothrips">A.</tp:taxon-name-part> <tp:taxon-name-part taxon-name-part-type="species" reg="stannardi">stannardi</tp:taxon-name-part></tp:taxon-name></italic>
                    </td><td rowspan="1" colspan="1">7</td><td rowspan="1" colspan="1">India; Pakistan</td><td rowspan="1" colspan="1"><italic><tp:taxon-name><tp:taxon-name-part taxon-name-part-type="genus" reg="Celosia">Celosia</tp:taxon-name-part></tp:taxon-name></italic>; <italic><tp:taxon-name><tp:taxon-name-part taxon-name-part-type="genus" reg="Ipomoea">Ipomoea</tp:taxon-name-part></tp:taxon-name></italic>; <italic><tp:taxon-name><tp:taxon-name-part taxon-name-part-type="genus" reg="Lantana">Lantana</tp:taxon-name-part></tp:taxon-name></italic>; <italic><tp:taxon-name><tp:taxon-name-part taxon-name-part-type="genus" reg="Mirabilis">Mirabilis</tp:taxon-name-part></tp:taxon-name></italic>; <italic><tp:taxon-name><tp:taxon-name-part taxon-name-part-type="genus" reg="Verbascum">Verbascum</tp:taxon-name-part></tp:taxon-name></italic></td><td rowspan="1" colspan="1">No</td></tr><tr><td rowspan="1" colspan="1">
                      <italic><tp:taxon-name><tp:taxon-name-part taxon-name-part-type="genus" reg="Astrothrips">A.</tp:taxon-name-part> <tp:taxon-name-part taxon-name-part-type="species" reg="strasseni">strasseni</tp:taxon-name-part></tp:taxon-name></italic>
                    </td><td rowspan="1" colspan="1">8</td><td rowspan="1" colspan="1">Myanmar; China</td><td rowspan="1" colspan="1">“bamboo”</td><td rowspan="1" colspan="1">No</td></tr><tr><td rowspan="1" colspan="1">
                      <italic><tp:taxon-name><tp:taxon-name-part taxon-name-part-type="genus" reg="Astrothrips">A.</tp:taxon-name-part> <tp:taxon-name-part taxon-name-part-type="species" reg="tumiceps">tumiceps</tp:taxon-name-part></tp:taxon-name></italic>
                    </td><td rowspan="1" colspan="1">7</td><td rowspan="1" colspan="1">India, Pakistan; Sri Lanka; Malaysia; Myanmar; Indonesia; Philippines; Thailand; Japan; Australia</td><td rowspan="1" colspan="1"><italic><tp:taxon-name><tp:taxon-name-part taxon-name-part-type="genus" reg="Artocarpus">Artocarpus</tp:taxon-name-part></tp:taxon-name></italic>; <italic><tp:taxon-name><tp:taxon-name-part taxon-name-part-type="genus" reg="Canna">Canna</tp:taxon-name-part></tp:taxon-name></italic>; <italic><tp:taxon-name><tp:taxon-name-part taxon-name-part-type="genus" reg="Centrosema">Centrosema</tp:taxon-name-part></tp:taxon-name></italic>; <italic><tp:taxon-name><tp:taxon-name-part taxon-name-part-type="genus" reg="Dysoxylum">Dysoxylum</tp:taxon-name-part></tp:taxon-name></italic>; <italic><tp:taxon-name><tp:taxon-name-part taxon-name-part-type="genus" reg="Dolichos">Dolichos</tp:taxon-name-part></tp:taxon-name></italic>; <italic><tp:taxon-name><tp:taxon-name-part taxon-name-part-type="genus" reg="Eleusine">Eleusine</tp:taxon-name-part></tp:taxon-name></italic>; <italic><tp:taxon-name><tp:taxon-name-part taxon-name-part-type="genus" reg="Erythrina">Erythrina</tp:taxon-name-part></tp:taxon-name></italic>; <italic><tp:taxon-name><tp:taxon-name-part taxon-name-part-type="genus" reg="Glycine">Glycine</tp:taxon-name-part></tp:taxon-name></italic>; <italic><tp:taxon-name><tp:taxon-name-part taxon-name-part-type="genus" reg="Gossypium">Gossypium</tp:taxon-name-part></tp:taxon-name></italic>; <italic><tp:taxon-name><tp:taxon-name-part taxon-name-part-type="genus" reg="Lantana">Lantana</tp:taxon-name-part></tp:taxon-name></italic>; <italic><tp:taxon-name><tp:taxon-name-part taxon-name-part-type="genus" reg="Mallotus">Mallotus</tp:taxon-name-part></tp:taxon-name></italic>; <italic><tp:taxon-name><tp:taxon-name-part taxon-name-part-type="genus" reg="Phaseolus">Phaseolus</tp:taxon-name-part></tp:taxon-name></italic>; <italic><tp:taxon-name><tp:taxon-name-part taxon-name-part-type="genus" reg="Ricinus">Ricinus</tp:taxon-name-part></tp:taxon-name></italic>; “fern”</td><td rowspan="1" colspan="1">No</td></tr></tbody></table></table-wrap></tp:treatment-sec><tp:treatment-sec sec-type="diagnosis" id="SECID0ERTAE"><title>Diagnosis.</title><p>Small, dark brown, strongly reticulate <tp:taxon-name><tp:taxon-name-part taxon-name-part-type="subfamily">Panchaetothripinae</tp:taxon-name-part></tp:taxon-name> usually with banded fore wings bearing stout veinal setae. Antennae with 5–8 segments, sense cones on III and IV forked or simple. Head with conspicuous raised reticulate sculpture, setae all small, ocellar area sometimes elevated; maxillary palps bi-segmented. Pronotum transverse, strongly sculptured with some raised reticulation. Mesoscutum usually deeply notched; metascutum with prominent triangle. Tarsi 1-segmented. Fore wing slender, both longitudinal veins with prominent setae; costal setae shorter than costal cilia; posteromarginal cilia wavy. Tergite II of abdomen with anterior margin strongly constricted, and anterolaterally with a group of prominent strongly recurved microtrichia; tergites III–VII with transverse reticulation on anterior half; VIII with no posteromarginal comb; X divided longitudinally. Male smaller, sternites with or without slender, deeply curved, pore plates.</p></tp:treatment-sec><tp:treatment-sec sec-type="Antennal segmentation" id="SECID0E3TAE"><title>Antennal segmentation.</title><p>The 8-segmented condition of antennae is considered plesiotypic for the family <tp:taxon-name><tp:taxon-name-part taxon-name-part-type="family">Thripidae</tp:taxon-name-part></tp:taxon-name> (<xref ref-type="bibr" rid="B25">Zhang et al. 2019</xref>). However, among some <tp:taxon-name><tp:taxon-name-part taxon-name-part-type="subfamily">Panchaetothripinae</tp:taxon-name-part></tp:taxon-name> genera, including <italic><tp:taxon-name><tp:taxon-name-part taxon-name-part-type="genus" reg="Astrothrips">Astrothrips</tp:taxon-name-part></tp:taxon-name></italic>, there are species with the distal segments fused in different combinations, such as segments VI+VII or VII+VIII, or sometimes VI–VIII or even V–VIII forming a terminal group. As a result of this fusion the number of apparent segments is reduced to seven, six, or even five. It is important to recognise that reduction in the number of segments is not necessarily a shared apomorphy, because the 7-segmented condition could arise by fusion of either VII+VIII or by VI+VII (<xref ref-type="bibr" rid="B25">Zhang et al. 2019</xref>).</p></tp:treatment-sec><tp:treatment-sec sec-type="Species recognition" id="SECID0E2UAE"><title>Species recognition.</title><p>Species level taxonomy in this genus is based on some relatively trivial character states, each of which may have been observed on very few specimens. <xref ref-type="bibr" rid="B20">Stannard and Mitri (1962)</xref> described <italic><tp:taxon-name><tp:taxon-name-part taxon-name-part-type="genus" reg="Astrothrips"/><tp:taxon-name-part taxon-name-part-type="species" reg="aureolus">aureolus</tp:taxon-name-part></tp:taxon-name></italic> from only two females and distinguished this new species from <italic><tp:taxon-name><tp:taxon-name-part taxon-name-part-type="genus" reg="Heliothrips"/><tp:taxon-name-part taxon-name-part-type="species" reg="globiceps">globiceps</tp:taxon-name-part></tp:taxon-name></italic> and <italic><tp:taxon-name><tp:taxon-name-part taxon-name-part-type="genus" reg="Astrothrips"/><tp:taxon-name-part taxon-name-part-type="species" reg="parvilimbus">parvilimbus</tp:taxon-name-part></tp:taxon-name></italic>. The three diagnostic characters selected by the authors (shape of antennal segment III, colour of costal setae, body colour) are now considered to be variable among more recently collected specimens. Some other character states used by authors to distinguish species in this genus have been found to be more variable with the discovery of more specimens. <xref ref-type="bibr" rid="B6">Bhatti (1967)</xref> described <italic><tp:taxon-name><tp:taxon-name-part taxon-name-part-type="genus" reg="Astrothrips"/><tp:taxon-name-part taxon-name-part-type="species" reg="stannardi">stannardi</tp:taxon-name-part></tp:taxon-name></italic> as having the major sense cone on antennal segment VI surpassing the apex of the antenna, but this has been found to be untrue on various specimens of the species collected from South India and Thailand. <xref ref-type="bibr" rid="B23">Wilson (1975)</xref> in his key to species treated <italic><tp:taxon-name><tp:taxon-name-part taxon-name-part-type="genus" reg="Astrothrips"/><tp:taxon-name-part taxon-name-part-type="species" reg="stannardi">stannardi</tp:taxon-name-part></tp:taxon-name></italic> in the group with five or six antennal segments, but in the main text under that species, he states that there are seven segments; this confusion is repeated by <xref ref-type="bibr" rid="B3">Ananthakrishnan and Sen (1980)</xref>. Subsequent identifications that are based solely on such original descriptions may not be reliable. The male of <italic><tp:taxon-name><tp:taxon-name-part taxon-name-part-type="genus" reg="Astrothrips"/><tp:taxon-name-part taxon-name-part-type="species" reg="aureolus">aureolus</tp:taxon-name-part></tp:taxon-name></italic> has been unknown, but a male identified as this species from Timor Leste (in ANIC) has U-shaped pore plates on sternites IV–VII as in <italic><tp:taxon-name><tp:taxon-name-part taxon-name-part-type="genus" reg="Astrothrips"/><tp:taxon-name-part taxon-name-part-type="species" reg="stannardi">stannardi</tp:taxon-name-part></tp:taxon-name></italic>. Similar problems are involved in host-plant associations. For example, <xref ref-type="bibr" rid="B6">Bhatti (1967)</xref> described <italic><tp:taxon-name><tp:taxon-name-part taxon-name-part-type="genus" reg="Astrothrips"/><tp:taxon-name-part taxon-name-part-type="species" reg="lantana">lantana</tp:taxon-name-part></tp:taxon-name></italic> from two females, but <xref ref-type="bibr" rid="B23">Wilson (1975)</xref> mentions weekly collections from <italic><tp:taxon-name><tp:taxon-name-part taxon-name-part-type="genus" reg="Lantana">Lantana</tp:taxon-name-part> <tp:taxon-name-part taxon-name-part-type="species" reg="camara">camara</tp:taxon-name-part></tp:taxon-name></italic> near the type locality without finding this thrips. In contrast, <xref ref-type="bibr" rid="B11">Kudô (1995)</xref> identified three females from Nepal as <italic><tp:taxon-name><tp:taxon-name-part taxon-name-part-type="genus" reg="Astrothrips"/><tp:taxon-name-part taxon-name-part-type="species" reg="lantana">lantana</tp:taxon-name-part></tp:taxon-name></italic> that were taken from a species of <italic><tp:taxon-name><tp:taxon-name-part taxon-name-part-type="genus" reg="Quercus">Quercus</tp:taxon-name-part></tp:taxon-name></italic> and an unidentified tree.</p></tp:treatment-sec><ref-list><ref id="B21"><mixed-citation xmlns:xlink="http://www.w3.org/1999/xlink" xlink:type="simple"><institution xlink:type="simple">ThripsWiki</institution> (<year>2019</year>) ThripsWiki – providing information on the world thrips. <ext-link xlink:type="simple" ext-link-type="uri" xlink:href="http://thrips.info/wiki/Main_Page">http://thrips.info/wiki/Main_Page</ext-link> [10.viii.2019]</mixed-citation></ref><ref id="B1"><mixed-citation xmlns:xlink="http://www.w3.org/1999/xlink" xlink:type="simple"><person-group><name name-style="western"><surname>Akram</surname><given-names>W</given-names></name></person-group> (<year>2000</year>) Systematics of <tp:taxon-name><tp:taxon-name-part taxon-name-part-type="order">Thysanoptera</tp:taxon-name-part></tp:taxon-name> of Pakistan. PhD Thesis, University of Agriculture, Faisalabad.</mixed-citation></ref><ref id="B10"><mixed-citation xmlns:xlink="http://www.w3.org/1999/xlink" xlink:type="simple"><person-group><name name-style="western"><surname>Kudô</surname><given-names>I</given-names></name></person-group> (<year>1979</year>) <article-title>Some panchaetothripine <tp:taxon-name><tp:taxon-name-part taxon-name-part-type="order">Thysanoptera</tp:taxon-name-part></tp:taxon-name> from Southeast Asia.</article-title><source>Oriental Insects</source><volume>13</volume>: <fpage>345</fpage>–<lpage>355</lpage>. <ext-link xlink:type="simple" ext-link-type="doi" xlink:href="10.1080/00305316.1979.10433628">https://doi.org/10.1080/00305316.1979.10433628</ext-link></mixed-citation></ref><ref id="B11"><mixed-citation xmlns:xlink="http://www.w3.org/1999/xlink" xlink:type="simple"><person-group><name name-style="western"><surname>Kudô</surname><given-names>I</given-names></name></person-group> (<year>1995</year>) <article-title>Some <tp:taxon-name><tp:taxon-name-part taxon-name-part-type="subfamily">Panchaetothripinae</tp:taxon-name-part></tp:taxon-name> from Nepal, Malaysia and the Philippines (<tp:taxon-name><tp:taxon-name-part taxon-name-part-type="order">Thysanoptera</tp:taxon-name-part></tp:taxon-name>: <tp:taxon-name><tp:taxon-name-part taxon-name-part-type="suborder">Terebrantia</tp:taxon-name-part></tp:taxon-name>: <tp:taxon-name><tp:taxon-name-part taxon-name-part-type="family">Thripidae</tp:taxon-name-part></tp:taxon-name>).</article-title><source><tp:taxon-name><tp:taxon-name-part taxon-name-part-type="class">Insecta</tp:taxon-name-part></tp:taxon-name> Matsumurana New Series</source><volume>52</volume>: <fpage>81</fpage>–<lpage>103</lpage>.</mixed-citation></ref><ref id="B12"><mixed-citation xmlns:xlink="http://www.w3.org/1999/xlink" xlink:type="simple"><person-group><name name-style="western"><surname>Mirab-balou</surname><given-names>M</given-names></name><name name-style="western"><surname>Tong</surname><given-names>XL</given-names></name><name name-style="western"><surname>Feng</surname><given-names>JN</given-names></name><name name-style="western"><surname>Chen</surname><given-names>XX</given-names></name></person-group> (<year>2011</year>) <article-title>Thrips (<tp:taxon-name><tp:taxon-name-part taxon-name-part-type="class">Insecta</tp:taxon-name-part></tp:taxon-name>: <tp:taxon-name><tp:taxon-name-part taxon-name-part-type="order">Thysanoptera</tp:taxon-name-part></tp:taxon-name>) of China.</article-title><source>Check List: Journal of Species Lists and Distribution</source><volume>7</volume>: <fpage>720</fpage>–<lpage>744</lpage>. <ext-link xlink:type="simple" ext-link-type="doi" xlink:href="10.15560/11009">https://doi.org/10.15560/11009</ext-link></mixed-citation></ref><ref id="B17"><mixed-citation xmlns:xlink="http://www.w3.org/1999/xlink" xlink:type="simple"><person-group><name name-style="western"><surname>Reyes</surname><given-names>CP</given-names></name></person-group> (<year>1994</year>) <article-title><tp:taxon-name><tp:taxon-name-part taxon-name-part-type="order">Thysanoptera</tp:taxon-name-part></tp:taxon-name> (<tp:taxon-name><tp:taxon-name-part taxon-name-part-type="superclass">Hexapoda</tp:taxon-name-part></tp:taxon-name>) of the Philippine Islands.</article-title><source>Raffles Bulletin of Zoology</source><volume>42</volume>: <fpage>107</fpage>–<lpage>507</lpage>.</mixed-citation></ref><ref id="B18"><mixed-citation xmlns:xlink="http://www.w3.org/1999/xlink" xlink:type="simple"><person-group><name name-style="western"><surname>Saeed</surname><given-names>M</given-names></name><name name-style="western"><surname>Yousuf</surname><given-names>M</given-names></name></person-group> (<year>1994</year>) <article-title>Checklist of <tp:taxon-name><tp:taxon-name-part taxon-name-part-type="order">Thysanoptera</tp:taxon-name-part></tp:taxon-name> of the Punjab (Pakistan).</article-title><source>Pakistan entomologist</source><volume>16</volume>: <fpage>59</fpage>–<lpage>61</lpage>.</mixed-citation></ref><ref id="B22"><mixed-citation xmlns:xlink="http://www.w3.org/1999/xlink" xlink:type="simple"><person-group><name name-style="western"><surname>Tillekaratne</surname><given-names>K</given-names></name><name name-style="western"><surname>Edirisinghe</surname><given-names>JP</given-names></name><name name-style="western"><surname>Gunatilleke</surname><given-names>CVS</given-names></name><name name-style="western"><surname>Karunaratne</surname><given-names>WAIP</given-names></name></person-group> (<year>2011</year>) <article-title>Survey of thrips in Sri Lanka: a checklist of thrips species, their distribution and host plants.</article-title><source>Ceylon Journal of Science</source><volume>40</volume>(<issue>2</issue>): <fpage>89</fpage>–<lpage>108</lpage>. <ext-link xlink:type="simple" ext-link-type="doi" xlink:href="10.4038/cjsbs.v40i2.3926">https://doi.org/10.4038/cjsbs.v40i2.3926</ext-link></mixed-citation></ref><ref id="B6"><mixed-citation xmlns:xlink="http://www.w3.org/1999/xlink" xlink:type="simple"><person-group><name name-style="western"><surname>Bhatti</surname><given-names>JS</given-names></name></person-group> (<year>1967</year>) <article-title>The <italic><tp:taxon-name><tp:taxon-name-part taxon-name-part-type="genus">Tryphactothrips</tp:taxon-name-part></tp:taxon-name></italic> complex in India, with a key to the world genera.</article-title><source>Oriental Insects</source><volume>1</volume>: <fpage>139</fpage>–<lpage>191</lpage>. <ext-link xlink:type="simple" ext-link-type="doi" xlink:href="10.1080/00305316.1967.10433858">https://doi.org/10.1080/00305316.1967.10433858</ext-link></mixed-citation></ref><ref id="B3"><mixed-citation xmlns:xlink="http://www.w3.org/1999/xlink" xlink:type="simple"><person-group><name name-style="western"><surname>Ananthakrishnan</surname><given-names>TN</given-names></name><name name-style="western"><surname>Sen</surname><given-names>S</given-names></name></person-group> (<year>1980</year>) <source>Taxonomy of Indian <tp:taxon-name><tp:taxon-name-part taxon-name-part-type="order">Thysanoptera</tp:taxon-name-part></tp:taxon-name>.</source><publisher-name>Zoological Survey of India</publisher-name>, <publisher-loc>Handbook Series No.1</publisher-loc>, <size units="page">234 pp</size>.</mixed-citation></ref><ref id="B25"><mixed-citation xmlns:xlink="http://www.w3.org/1999/xlink" xlink:type="simple"><person-group><name name-style="western"><surname>Zhang</surname><given-names>S</given-names></name><name name-style="western"><surname>Mound</surname><given-names>LA</given-names></name><name name-style="western"><surname>Feng</surname><given-names>J</given-names></name></person-group> (<year>2019</year>) <article-title>Systematic significance of antennal segmentation and sense cones in <tp:taxon-name><tp:taxon-name-part taxon-name-part-type="family">Thripidae</tp:taxon-name-part></tp:taxon-name> (<tp:taxon-name><tp:taxon-name-part taxon-name-part-type="order">Thysanoptera</tp:taxon-name-part></tp:taxon-name>: <tp:taxon-name><tp:taxon-name-part taxon-name-part-type="suborder">Terebrantia</tp:taxon-name-part></tp:taxon-name>).</article-title><source>Zootaxa</source><volume>4554</volume>(<issue>1</issue>): <fpage>239</fpage>–<lpage>254</lpage>. <ext-link xlink:type="simple" ext-link-type="doi" xlink:href="10.11646/zootaxa.4554.1.8">https://doi.org/10.11646/zootaxa.4554.1.8</ext-link></mixed-citation></ref><ref id="B20"><mixed-citation xmlns:xlink="http://www.w3.org/1999/xlink" xlink:type="simple"><person-group><name name-style="western"><surname>Stannard</surname><given-names>LJ</given-names></name><name name-style="western"><surname>Mitri</surname><given-names>TJ</given-names></name></person-group> (<year>1962</year>) <article-title>Preliminary studies on the <tp:taxon-name><tp:taxon-name-part taxon-name-part-type="genus">Tryphactothrips</tp:taxon-name-part></tp:taxon-name> complex in which <italic><tp:taxon-name><tp:taxon-name-part taxon-name-part-type="genus">Anisopilothrips</tp:taxon-name-part></tp:taxon-name></italic>, <italic><tp:taxon-name><tp:taxon-name-part taxon-name-part-type="genus">Mesostenothrips</tp:taxon-name-part></tp:taxon-name></italic> and <italic><tp:taxon-name><tp:taxon-name-part taxon-name-part-type="genus">Elixothrips</tp:taxon-name-part></tp:taxon-name></italic> are erected as new genera (<tp:taxon-name><tp:taxon-name-part taxon-name-part-type="family">Thripidae</tp:taxon-name-part></tp:taxon-name>: <tp:taxon-name><tp:taxon-name-part taxon-name-part-type="subfamily">Heliothripinae</tp:taxon-name-part></tp:taxon-name>).</article-title><source>Transactions of the American Entomological Society</source><volume>88</volume>: <fpage>183</fpage>–<lpage>224</lpage>.</mixed-citation></ref><ref id="B23"><mixed-citation xmlns:xlink="http://www.w3.org/1999/xlink" xlink:type="simple"><person-group><name name-style="western"><surname>Wilson</surname><given-names>TH</given-names></name></person-group> (<year>1975</year>) <article-title>A monograph of the subfamily <tp:taxon-name><tp:taxon-name-part taxon-name-part-type="subfamily">Panchaetothripinae</tp:taxon-name-part></tp:taxon-name> (<tp:taxon-name><tp:taxon-name-part taxon-name-part-type="order">Thysanoptera</tp:taxon-name-part></tp:taxon-name>: <tp:taxon-name><tp:taxon-name-part taxon-name-part-type="family">Thripidae</tp:taxon-name-part></tp:taxon-name>).</article-title><source>Memoirs of the American Entomological Institute</source><volume>23</volume>: <fpage>1</fpage>–<lpage>354</lpage>.</mixed-citation></ref></ref-list></tp:taxon-treatment>
