# Supplementary material for: Tryphactothripini of India (Thysanoptera, Thripidae, Panchaetothripinae), with identification keys and a new record of Opimothrips
Source: Zookeys. 2019 Oct 30;884:43–52. doi: 10.3897/zookeys.884.39500 (PMC6834753; doi:10.3897/zookeys.884.39500)
Supplement: XML Treatment for Noathrips [file zookeys.884.39500-treatment2.xml]

<!DOCTYPE tp:taxon-treatment
  PUBLIC "-//TaxonX//DTD Taxonomic Treatment Publishing DTD v0 20100105//EN" "tax-treatment-NSO.dtd">
<tp:taxon-treatment xmlns:tp="http://www.plazi.org/taxpub"><tp:treatment-meta><kwd-group><label>Taxon classification</label><kwd><named-content xmlns:xlink="http://www.w3.org/1999/xlink" content-type="kingdom">Animalia</named-content></kwd><kwd><named-content xmlns:xlink="http://www.w3.org/1999/xlink" content-type="order">Thysanoptera</named-content></kwd><kwd><named-content xmlns:xlink="http://www.w3.org/1999/xlink" content-type="family">Thripidae</named-content></kwd></kwd-group><mixed-citation publication-type="journal"><person-group><name><surname>Rachana</surname><given-names>Remani R.</given-names></name><name><surname>Mound</surname><given-names>Laurence A.</given-names></name><name><surname>Rayar</surname><given-names>Shashikant G.</given-names></name></person-group><article-title><tp:taxon-name><tp:taxon-name-part taxon-name-part-type="tribe">Tryphactothripini</tp:taxon-name-part></tp:taxon-name> of India (<tp:taxon-name><tp:taxon-name-part taxon-name-part-type="order">Thysanoptera</tp:taxon-name-part></tp:taxon-name>, <tp:taxon-name><tp:taxon-name-part taxon-name-part-type="family">Thripidae</tp:taxon-name-part></tp:taxon-name>, <tp:taxon-name><tp:taxon-name-part taxon-name-part-type="subfamily">Panchaetothripinae</tp:taxon-name-part></tp:taxon-name>), with identification keys and a new record of <italic><tp:taxon-name><tp:taxon-name-part taxon-name-part-type="genus" reg="Opimothrips">Opimothrips</tp:taxon-name-part></tp:taxon-name></italic></article-title><source>Zookeys</source><day>30</day><month>10</month><year>2019</year><volume>884</volume><fpage>43</fpage><lpage>52</lpage><pub-id pub-id-type="doi">10.3897/zookeys.884.39500</pub-id></mixed-citation></tp:treatment-meta><tp:nomenclature><tp:taxon-name><object-id xmlns:xlink="http://www.w3.org/1999/xlink" content-type="arpha" xlink:type="simple">385A7401-545A-5836-A281-93E6353183D2</object-id>
              <tp:taxon-name-part taxon-name-part-type="genus" reg="Noathrips">Noathrips</tp:taxon-name-part>
            </tp:taxon-name><tp:taxon-authority>Bhatti, 1967</tp:taxon-authority><tp:nomenclature-citation-list><tp:nomenclature-citation><tp:taxon-name>
                  <tp:taxon-name-part taxon-name-part-type="genus" reg="Noathrips">Noathrips</tp:taxon-name-part>
                </tp:taxon-name><comment>Bhatti, 1967: 9. Type species <tp:taxon-name><tp:taxon-name-part taxon-name-part-type="genus" reg="Noathrips">Noathrips</tp:taxon-name-part> <tp:taxon-name-part taxon-name-part-type="species" reg="prakashi">prakashi</tp:taxon-name-part></tp:taxon-name> Bhatti, 1967 by monotypy.</comment></tp:nomenclature-citation></tp:nomenclature-citation-list></tp:nomenclature><tp:treatment-sec sec-type="notes" id="SECID0EJCAG"><title>Notes.</title><p>The genus was erected with the type species <italic><tp:taxon-name><tp:taxon-name-part taxon-name-part-type="genus" reg="Noathrips"/><tp:taxon-name-part taxon-name-part-type="species" reg="prakashi">prakashi</tp:taxon-name-part></tp:taxon-name></italic>, collected on herbage and <italic><tp:taxon-name><tp:taxon-name-part taxon-name-part-type="genus" reg="Lantana">Lantana</tp:taxon-name-part></tp:taxon-name></italic> leaves from Jabalpur, Madhya Pradesh (<xref ref-type="bibr" rid="B6">Bhatti 1967</xref>). Later, this species was collected in Sri Lanka and China (<xref ref-type="bibr" rid="B10">Kudô 1979</xref>; <xref ref-type="bibr" rid="B24">Xie et al. 2019</xref>).</p></tp:treatment-sec><tp:treatment-sec sec-type="diagnosis" id="SECID0EMDAG"><title>Diagnosis.</title><p>Antennae 8-segmented, III and IV with forked sense cones. Head without conspicuous raised structure, postocular seta 4 strongly developed, ocellar hump small; maxillary palps bi-segmented. Pronotum with weakly raised sculpture. Mesoscutum not notched anteriorly; metascutum with prominent reticulate triangle. Tarsi 1-segmented. Fore wing with slender pointed setae; costal setae longer than fringe cilia; posteromarginal setae wavy. Abdominal tergite I with a postmarginal flange; II anterior margin constricted, with narrow plate like cuticular processes laterally; III–VII with transverse reticulations on anterior half, posterior half smooth; X asymmetrical, divided longitudinally. Males smaller; sternites IV–VII each with transversely elongated anteriorly concave pore plates.</p></tp:treatment-sec><ref-list><ref id="B6"><mixed-citation xmlns:xlink="http://www.w3.org/1999/xlink" xlink:type="simple"><person-group><name name-style="western"><surname>Bhatti</surname><given-names>JS</given-names></name></person-group> (<year>1967</year>) <article-title>The <italic><tp:taxon-name><tp:taxon-name-part taxon-name-part-type="genus">Tryphactothrips</tp:taxon-name-part></tp:taxon-name></italic> complex in India, with a key to the world genera.</article-title><source>Oriental Insects</source><volume>1</volume>: <fpage>139</fpage>–<lpage>191</lpage>. <ext-link xlink:type="simple" ext-link-type="doi" xlink:href="10.1080/00305316.1967.10433858">https://doi.org/10.1080/00305316.1967.10433858</ext-link></mixed-citation></ref><ref id="B10"><mixed-citation xmlns:xlink="http://www.w3.org/1999/xlink" xlink:type="simple"><person-group><name name-style="western"><surname>Kudô</surname><given-names>I</given-names></name></person-group> (<year>1979</year>) <article-title>Some panchaetothripine <tp:taxon-name><tp:taxon-name-part taxon-name-part-type="order">Thysanoptera</tp:taxon-name-part></tp:taxon-name> from Southeast Asia.</article-title><source>Oriental Insects</source><volume>13</volume>: <fpage>345</fpage>–<lpage>355</lpage>. <ext-link xlink:type="simple" ext-link-type="doi" xlink:href="10.1080/00305316.1979.10433628">https://doi.org/10.1080/00305316.1979.10433628</ext-link></mixed-citation></ref><ref id="B24"><mixed-citation xmlns:xlink="http://www.w3.org/1999/xlink" xlink:type="simple"><person-group><name name-style="western"><surname>Xie</surname><given-names>Y</given-names></name><name name-style="western"><surname>Li</surname><given-names>Y</given-names></name><name name-style="western"><surname>Li</surname><given-names>Z</given-names></name><name name-style="western"><surname>Zhang</surname><given-names>H</given-names></name></person-group> (<year>2019</year>) <article-title>Two genera of <tp:taxon-name><tp:taxon-name-part taxon-name-part-type="subfamily">Panchaetothripinae</tp:taxon-name-part></tp:taxon-name> newly recorded from China, with first description of males of <italic><tp:taxon-name><tp:taxon-name-part taxon-name-part-type="genus">Opimothrips</tp:taxon-name-part> <tp:taxon-name-part taxon-name-part-type="species">tubulatus</tp:taxon-name-part></tp:taxon-name></italic> (<tp:taxon-name><tp:taxon-name-part taxon-name-part-type="order">Thysanoptera</tp:taxon-name-part></tp:taxon-name>, <tp:taxon-name><tp:taxon-name-part taxon-name-part-type="family">Thripidae</tp:taxon-name-part></tp:taxon-name>).</article-title><source>Zootaxa</source><volume>4567</volume>(<issue>3</issue>): <fpage>583</fpage>–<lpage>586</lpage>. <ext-link xlink:type="simple" ext-link-type="doi" xlink:href="10.11646/zootaxa.4567.3.10">https://doi.org/10.11646/zootaxa.4567.3.10</ext-link></mixed-citation></ref></ref-list></tp:taxon-treatment>
