# Supplementary material for: Tryphactothripini of India (Thysanoptera, Thripidae, Panchaetothripinae), with identification keys and a new record of Opimothrips
Source: Zookeys. 2019 Oct 30;884:43–52. doi: 10.3897/zookeys.884.39500 (PMC6834753; doi:10.3897/zookeys.884.39500)
Supplement: XML Treatment for Opimothrips [file zookeys.884.39500-treatment3.xml]

<!DOCTYPE tp:taxon-treatment
  PUBLIC "-//TaxonX//DTD Taxonomic Treatment Publishing DTD v0 20100105//EN" "tax-treatment-NSO.dtd">
<tp:taxon-treatment xmlns:tp="http://www.plazi.org/taxpub"><tp:treatment-meta><kwd-group><label>Taxon classification</label><kwd><named-content xmlns:xlink="http://www.w3.org/1999/xlink" content-type="kingdom">Animalia</named-content></kwd><kwd><named-content xmlns:xlink="http://www.w3.org/1999/xlink" content-type="order">Thysanoptera</named-content></kwd><kwd><named-content xmlns:xlink="http://www.w3.org/1999/xlink" content-type="family">Thripidae</named-content></kwd></kwd-group><mixed-citation publication-type="journal"><person-group><name><surname>Rachana</surname><given-names>Remani R.</given-names></name><name><surname>Mound</surname><given-names>Laurence A.</given-names></name><name><surname>Rayar</surname><given-names>Shashikant G.</given-names></name></person-group><article-title><tp:taxon-name><tp:taxon-name-part taxon-name-part-type="tribe">Tryphactothripini</tp:taxon-name-part></tp:taxon-name> of India (<tp:taxon-name><tp:taxon-name-part taxon-name-part-type="order">Thysanoptera</tp:taxon-name-part></tp:taxon-name>, <tp:taxon-name><tp:taxon-name-part taxon-name-part-type="family">Thripidae</tp:taxon-name-part></tp:taxon-name>, <tp:taxon-name><tp:taxon-name-part taxon-name-part-type="subfamily">Panchaetothripinae</tp:taxon-name-part></tp:taxon-name>), with identification keys and a new record of <italic><tp:taxon-name><tp:taxon-name-part taxon-name-part-type="genus" reg="Opimothrips">Opimothrips</tp:taxon-name-part></tp:taxon-name></italic></article-title><source>Zookeys</source><day>30</day><month>10</month><year>2019</year><volume>884</volume><fpage>43</fpage><lpage>52</lpage><pub-id pub-id-type="doi">10.3897/zookeys.884.39500</pub-id></mixed-citation></tp:treatment-meta><tp:nomenclature><tp:taxon-name><object-id xmlns:xlink="http://www.w3.org/1999/xlink" content-type="arpha" xlink:type="simple">3E487122-85CB-578E-A5A3-E6D7FFFF923C</object-id>
              <tp:taxon-name-part taxon-name-part-type="genus" reg="Opimothrips">Opimothrips</tp:taxon-name-part>
            </tp:taxon-name><tp:taxon-authority>Nonaka &amp; Okajima, 1992</tp:taxon-authority><tp:nomenclature-citation-list><tp:nomenclature-citation><tp:taxon-name>
                  <tp:taxon-name-part taxon-name-part-type="genus" reg="Opimothrips">Opimothrips</tp:taxon-name-part>
                </tp:taxon-name><comment><xref ref-type="bibr" rid="B13">Nonaka and Okajima 1992</xref>: 106. Type species: <tp:taxon-name><tp:taxon-name-part taxon-name-part-type="genus" reg="Opimothrips">Opimothrips</tp:taxon-name-part> <tp:taxon-name-part taxon-name-part-type="species" reg="tubulatus">tubulatus</tp:taxon-name-part></tp:taxon-name> Nonaka &amp; Okajima, 1992 by monotypy.</comment></tp:nomenclature-citation></tp:nomenclature-citation-list></tp:nomenclature><tp:treatment-sec sec-type="notes" id="SECID0EIFAG"><title>Notes.</title><p>The reports of <italic><tp:taxon-name><tp:taxon-name-part taxon-name-part-type="genus" reg="Opimothrips">O.</tp:taxon-name-part> <tp:taxon-name-part taxon-name-part-type="species" reg="tubulatus">tubulatus</tp:taxon-name-part></tp:taxon-name></italic> from Thailand and China are from grass, and hence <xref ref-type="bibr" rid="B24">Xie et al. (2019)</xref> reported the species as being associated with grasses. However, the present specimens have been collected from an unidentified weed.</p></tp:treatment-sec><tp:treatment-sec sec-type="diagnosis" id="SECID0E4FAG"><title>Diagnosis.</title><p>Antennae 8-segmented, III and IV with thin, Y-shaped sense cones with the arms curving around the segment. Head polygonally reticulate, cheeks constricted at base; maxillary palps bi-segmented. Pronotum uniformly reticulate, two pairs of campaniform sensilla, one pair of long setae. Mesoscutum entire; metascutum with reticulate triangle. Tarsi 1-segmented. Fore wing with prominent veins, costal setae shorter than fringe cilia; posteromarginal setae wavy. Abdominal tergite I reticulate, median pair of setae minute; II strongly constricted, wart-like tubercles laterally; III–VII with thick antecostal line; X asymmetrical, divided longitudinally.</p></tp:treatment-sec><ref-list><ref id="B13"><mixed-citation xmlns:xlink="http://www.w3.org/1999/xlink" xlink:type="simple"><person-group><name name-style="western"><surname>Nonaka</surname><given-names>T</given-names></name><name name-style="western"><surname>Okajima</surname><given-names>S</given-names></name></person-group> (<year>1992</year>) <article-title>Two new genera and species of the subfamily <tp:taxon-name><tp:taxon-name-part taxon-name-part-type="subfamily">Panchaetothripinae</tp:taxon-name-part></tp:taxon-name> (<tp:taxon-name><tp:taxon-name-part taxon-name-part-type="order">Thysanoptera</tp:taxon-name-part></tp:taxon-name>: <tp:taxon-name><tp:taxon-name-part taxon-name-part-type="family">Thripidae</tp:taxon-name-part></tp:taxon-name>) from Southeast Asia.</article-title><source>Bulletin of the Biogeographical Society of Japan</source><volume>47</volume>(<issue>11</issue>): <fpage>103</fpage>–<lpage>107</lpage>.</mixed-citation></ref><ref id="B24"><mixed-citation xmlns:xlink="http://www.w3.org/1999/xlink" xlink:type="simple"><person-group><name name-style="western"><surname>Xie</surname><given-names>Y</given-names></name><name name-style="western"><surname>Li</surname><given-names>Y</given-names></name><name name-style="western"><surname>Li</surname><given-names>Z</given-names></name><name name-style="western"><surname>Zhang</surname><given-names>H</given-names></name></person-group> (<year>2019</year>) <article-title>Two genera of <tp:taxon-name><tp:taxon-name-part taxon-name-part-type="subfamily">Panchaetothripinae</tp:taxon-name-part></tp:taxon-name> newly recorded from China, with first description of males of <italic><tp:taxon-name><tp:taxon-name-part taxon-name-part-type="genus">Opimothrips</tp:taxon-name-part> <tp:taxon-name-part taxon-name-part-type="species">tubulatus</tp:taxon-name-part></tp:taxon-name></italic> (<tp:taxon-name><tp:taxon-name-part taxon-name-part-type="order">Thysanoptera</tp:taxon-name-part></tp:taxon-name>, <tp:taxon-name><tp:taxon-name-part taxon-name-part-type="family">Thripidae</tp:taxon-name-part></tp:taxon-name>).</article-title><source>Zootaxa</source><volume>4567</volume>(<issue>3</issue>): <fpage>583</fpage>–<lpage>586</lpage>. <ext-link xlink:type="simple" ext-link-type="doi" xlink:href="10.11646/zootaxa.4567.3.10">https://doi.org/10.11646/zootaxa.4567.3.10</ext-link></mixed-citation></ref></ref-list></tp:taxon-treatment>
