# Supplementary material for: Tryphactothripini of India (Thysanoptera, Thripidae, Panchaetothripinae), with identification keys and a new record of Opimothrips
Source: Zookeys. 2019 Oct 30;884:43–52. doi: 10.3897/zookeys.884.39500 (PMC6834753; doi:10.3897/zookeys.884.39500)
Supplement: XML Treatment for Opimothrips tubulatus [file zookeys.884.39500-treatment4.xml]

<!DOCTYPE tp:taxon-treatment
  PUBLIC "-//TaxonX//DTD Taxonomic Treatment Publishing DTD v0 20100105//EN" "tax-treatment-NSO.dtd">
<tp:taxon-treatment xmlns:tp="http://www.plazi.org/taxpub"><tp:treatment-meta><kwd-group><label>Taxon classification</label><kwd><named-content xmlns:xlink="http://www.w3.org/1999/xlink" content-type="kingdom">Animalia</named-content></kwd><kwd><named-content xmlns:xlink="http://www.w3.org/1999/xlink" content-type="order">Thysanoptera</named-content></kwd><kwd><named-content xmlns:xlink="http://www.w3.org/1999/xlink" content-type="family">Thripidae</named-content></kwd></kwd-group><mixed-citation publication-type="journal"><person-group><name><surname>Rachana</surname><given-names>Remani R.</given-names></name><name><surname>Mound</surname><given-names>Laurence A.</given-names></name><name><surname>Rayar</surname><given-names>Shashikant G.</given-names></name></person-group><article-title><tp:taxon-name><tp:taxon-name-part taxon-name-part-type="tribe">Tryphactothripini</tp:taxon-name-part></tp:taxon-name> of India (<tp:taxon-name><tp:taxon-name-part taxon-name-part-type="order">Thysanoptera</tp:taxon-name-part></tp:taxon-name>, <tp:taxon-name><tp:taxon-name-part taxon-name-part-type="family">Thripidae</tp:taxon-name-part></tp:taxon-name>, <tp:taxon-name><tp:taxon-name-part taxon-name-part-type="subfamily">Panchaetothripinae</tp:taxon-name-part></tp:taxon-name>), with identification keys and a new record of <italic><tp:taxon-name><tp:taxon-name-part taxon-name-part-type="genus" reg="Opimothrips">Opimothrips</tp:taxon-name-part></tp:taxon-name></italic></article-title><source>Zookeys</source><day>30</day><month>10</month><year>2019</year><volume>884</volume><fpage>43</fpage><lpage>52</lpage><pub-id pub-id-type="doi">10.3897/zookeys.884.39500</pub-id></mixed-citation></tp:treatment-meta><tp:nomenclature><tp:taxon-name><object-id xmlns:xlink="http://www.w3.org/1999/xlink" content-type="arpha" xlink:type="simple">FD399F42-4A62-5C63-847D-CEC6490E803D</object-id>
              <tp:taxon-name-part taxon-name-part-type="genus" reg="Opimothrips">Opimothrips</tp:taxon-name-part>
              <tp:taxon-name-part taxon-name-part-type="species" reg="tubulatus">tubulatus</tp:taxon-name-part>
            </tp:taxon-name><tp:taxon-authority>Nonaka &amp; Okajima, 1992</tp:taxon-authority><xref ref-type="fig" rid="F1">Figures 1–6</xref></tp:nomenclature><tp:treatment-sec sec-type="material" id="SECID0EKHAG"><title>Material studied.</title><p>Three females, Chitradurga, Karnataka, India, on unidentified weed, 04 December 2017, Rachana R.R. leg. Two females deposited in the Insect Museum, National Bureau of Agricultural Insect Resources (ICAR-NBAIR), Bengaluru, India. One female deposited in ANIC – Australian National Insect Collection, CSIRO, Canberra.</p></tp:treatment-sec><tp:treatment-sec sec-type="Female macroptera" id="SECID0EPHAG"><title>Female macroptera.</title><p>Body yellowish brown (Fig. <xref ref-type="fig" rid="F1">1</xref>), fore legs yellow, tarsi yellow, tibiae brown, yellow in apical half and basally, femora brown in basal half, rest yellow; antennal segments I–III golden yellow, IV–V yellow with shaded brown distally, VI–VIII dark brown; fore wing uniformly shaded with apex pale, clavus brown; first vein with 11 setae, not uniformly arranged; second vein with 6 setae. Antennae 8-segmented; sutures complete and distinct between all segments; III–IV with thin, Y-shaped sense cones, the arms unusually thin and curving around the segment, narrow apex on IV shorter, wider, more abruptly constricted than III; outer sense cone on VI extending to midpoint of VIII (Fig. <xref ref-type="fig" rid="F1">3</xref>). Head wider than long; ocellar hump weakly developed, ocelli visible; major setae rudimentary; eyes not bulged, covering lateral side almost completely; genae much reduced, without protruding transparent fringe (Fig. <xref ref-type="fig" rid="F1">2</xref>). Pronotum reticulate, raised sculpture on lateral margins; median area with transverse reticulations (Fig. <xref ref-type="fig" rid="F1">2</xref>). Mesonotum anterior margin shallowly notched, not reaching beyond anterior one third; 2 pairs of small setae, the inner pair anterior to the outer pair (Fig. <xref ref-type="fig" rid="F1">4</xref>). Metanotal median triangle weakly indicated; polygonally reticulate, extending beyond posterior margin, median setae anterior to campaniform sensilla (Fig. <xref ref-type="fig" rid="F1">4</xref>). Fore wing base humped, costal setae shorter than fringe; first vein with 7 basal setae, 2 at middle and 2 distally, thin and pointed; second vein with 6 setae, curved except last three; clavus with 4 veinal setae but no discal seta; posteromarginal cilia wavy (Fig. <xref ref-type="fig" rid="F1">6</xref>). Fore tibia with a spine at apex; hind tibia with a row of 11 conspicuous spines on inner side and two stout ones at apex; hind tarsi with a spine at median on inner side and two short, stout ones at apex. Abdominal tergite I reticulations extending beyond margin; median area of II with weak reticulations, laterally with wart-like tubercles; thick sublateral antecostal line on III–VII, laterally forming a posterior directed notch; VIII with complete posteromarginal comb of minute teeth; IX with campaniform sensilla; X asymmetric, median split complete, terminal setae almost half as long as the segment (Fig. <xref ref-type="fig" rid="F1">5</xref>). Sternites II–VII with 2 pairs of marginal setae on broad craspedum; antecostal lines on III–VII with median concave invagination. Ovipositor long, well developed, exceeding abdominal apex.</p><fig id="F1" position="float" orientation="portrait"><object-id xmlns:xlink="http://www.w3.org/1999/xlink" content-type="doi" xlink:type="simple">10.3897/zookeys.884.39500.figures1-6</object-id><object-id xmlns:xlink="http://www.w3.org/1999/xlink" content-type="arpha" xlink:type="simple">8CB38020-B11A-58F9-8EB0-C0636A395AD0</object-id><label>Figures 1–6.</label><caption><p><italic><tp:taxon-name><tp:taxon-name-part taxon-name-part-type="genus" reg="Opimothrips">Opimothrips</tp:taxon-name-part> <tp:taxon-name-part taxon-name-part-type="species" reg="tubulatus">tubulatus</tp:taxon-name-part></tp:taxon-name></italic><bold>1</bold> female <bold>2</bold> head and prothorax <bold>3</bold> antenna <bold>4</bold> pterothorax and female abdominal tergite I <bold>5</bold> female abdominal tergites IX–X <bold>6</bold> fore wing.</p></caption><graphic xmlns:xlink="http://www.w3.org/1999/xlink" xlink:href="zookeys-884-043-g001.jpg" position="float" orientation="portrait" xlink:type="simple" id="oo_351045.jpg"><uri content-type="original_file" xlink:type="simple">https://binary.pensoft.net/fig/351045</uri></graphic></fig></tp:treatment-sec></tp:taxon-treatment>
