# Supplementary material for: Tryphactothripini of India (Thysanoptera, Thripidae, Panchaetothripinae), with identification keys and a new record of Opimothrips
Source: Zookeys. 2019 Oct 30;884:43–52. doi: 10.3897/zookeys.884.39500 (PMC6834753; doi:10.3897/zookeys.884.39500)
Supplement: XML Treatment for Tryphactothrips [file zookeys.884.39500-treatment5.xml]

<!DOCTYPE tp:taxon-treatment
  PUBLIC "-//TaxonX//DTD Taxonomic Treatment Publishing DTD v0 20100105//EN" "tax-treatment-NSO.dtd">
<tp:taxon-treatment xmlns:tp="http://www.plazi.org/taxpub"><tp:treatment-meta><kwd-group><label>Taxon classification</label><kwd><named-content xmlns:xlink="http://www.w3.org/1999/xlink" content-type="kingdom">Animalia</named-content></kwd><kwd><named-content xmlns:xlink="http://www.w3.org/1999/xlink" content-type="order">Thysanoptera</named-content></kwd><kwd><named-content xmlns:xlink="http://www.w3.org/1999/xlink" content-type="family">Thripidae</named-content></kwd></kwd-group><mixed-citation publication-type="journal"><person-group><name><surname>Rachana</surname><given-names>Remani R.</given-names></name><name><surname>Mound</surname><given-names>Laurence A.</given-names></name><name><surname>Rayar</surname><given-names>Shashikant G.</given-names></name></person-group><article-title><tp:taxon-name><tp:taxon-name-part taxon-name-part-type="tribe">Tryphactothripini</tp:taxon-name-part></tp:taxon-name> of India (<tp:taxon-name><tp:taxon-name-part taxon-name-part-type="order">Thysanoptera</tp:taxon-name-part></tp:taxon-name>, <tp:taxon-name><tp:taxon-name-part taxon-name-part-type="family">Thripidae</tp:taxon-name-part></tp:taxon-name>, <tp:taxon-name><tp:taxon-name-part taxon-name-part-type="subfamily">Panchaetothripinae</tp:taxon-name-part></tp:taxon-name>), with identification keys and a new record of <italic><tp:taxon-name><tp:taxon-name-part taxon-name-part-type="genus" reg="Opimothrips">Opimothrips</tp:taxon-name-part></tp:taxon-name></italic></article-title><source>Zookeys</source><day>30</day><month>10</month><year>2019</year><volume>884</volume><fpage>43</fpage><lpage>52</lpage><pub-id pub-id-type="doi">10.3897/zookeys.884.39500</pub-id></mixed-citation></tp:treatment-meta><tp:nomenclature><tp:taxon-name><object-id xmlns:xlink="http://www.w3.org/1999/xlink" content-type="arpha" xlink:type="simple">CD57598A-91B2-5496-82E1-3CE61E42F278</object-id>
              <tp:taxon-name-part taxon-name-part-type="genus" reg="Tryphactothrips">Tryphactothrips</tp:taxon-name-part>
            </tp:taxon-name><tp:taxon-authority>Bagnall</tp:taxon-authority><tp:nomenclature-citation-list><tp:nomenclature-citation><tp:taxon-name>
                  <tp:taxon-name-part taxon-name-part-type="genus" reg="Tryphactothrips">Tryphactothrips</tp:taxon-name-part>
                </tp:taxon-name><comment>Bagnall, 1919: 256. Type species <tp:taxon-name><tp:taxon-name-part taxon-name-part-type="genus" reg="Dinurothrips">Dinurothrips</tp:taxon-name-part> <tp:taxon-name-part taxon-name-part-type="species" reg="rutherfordi">rutherfordi</tp:taxon-name-part></tp:taxon-name> Bagnall, 1915, by original designation.</comment></tp:nomenclature-citation></tp:nomenclature-citation-list></tp:nomenclature><tp:treatment-sec sec-type="notes" id="SECID0ENLAG"><title>Notes.</title><p>Various workers on <tp:taxon-name><tp:taxon-name-part taxon-name-part-type="order">Thysanoptera</tp:taxon-name-part></tp:taxon-name> [<xref ref-type="bibr" rid="B5">Bagnall (1919)</xref>; <xref ref-type="bibr" rid="B15">Ramakrishna and Margabandhu (1931</xref>, <xref ref-type="bibr" rid="B16">1940</xref>); <xref ref-type="bibr" rid="B19">Shumsher (1947)</xref>; <xref ref-type="bibr" rid="B14">Patel and Patel (1953)</xref>; <xref ref-type="bibr" rid="B2">Ananthakrishnan (1954)</xref>; <xref ref-type="bibr" rid="B23">Wilson (1975)</xref>] reported <italic><tp:taxon-name><tp:taxon-name-part taxon-name-part-type="genus" reg="Thysanoptera">T.</tp:taxon-name-part> <tp:taxon-name-part taxon-name-part-type="species" reg="rutherfordi">rutherfordi</tp:taxon-name-part></tp:taxon-name></italic> from India. However, <xref ref-type="bibr" rid="B6">Bhatti (1967</xref> and 1990) clarified the report of <xref ref-type="bibr" rid="B15">Ramakrishna and Margabandhu (1931)</xref> as <italic><tp:taxon-name><tp:taxon-name-part taxon-name-part-type="genus" reg="Astrothrips">Astrothrips</tp:taxon-name-part> <tp:taxon-name-part taxon-name-part-type="species" reg="tumiceps">tumiceps</tp:taxon-name-part></tp:taxon-name></italic> and of <xref ref-type="bibr" rid="B14">Patel and Patel (1953)</xref> from Pune as a species of <italic><tp:taxon-name><tp:taxon-name-part taxon-name-part-type="genus" reg="Astrothrips">Astrothrips</tp:taxon-name-part></tp:taxon-name></italic>. The records by <xref ref-type="bibr" rid="B19">Shumsher (1947)</xref> and <xref ref-type="bibr" rid="B2">Ananthakrishnan (1954)</xref> have never been validated, but <xref ref-type="bibr" rid="B23">Wilson (1975)</xref> collected three females from a forest tree in Tamil Nadu and compared these with the female holotype of <italic><tp:taxon-name><tp:taxon-name-part taxon-name-part-type="genus" reg="Thysanoptera">T.</tp:taxon-name-part> <tp:taxon-name-part taxon-name-part-type="species" reg="rutherfordi">rutherfordi</tp:taxon-name-part></tp:taxon-name></italic> in London. This is the only authenticated report of <italic><tp:taxon-name><tp:taxon-name-part taxon-name-part-type="genus" reg="Dinurothrips"/><tp:taxon-name-part taxon-name-part-type="species" reg="rutherfordi">rutherfordi</tp:taxon-name-part></tp:taxon-name></italic> from India, and is only the second reliable report since the original description of the species from Ceylon.</p></tp:treatment-sec><tp:treatment-sec sec-type="diagnosis" id="SECID0E5OAG"><title>Diagnosis.</title><p>Antennae with six segments, terminal segments fused into an elongate unit. Head with raised sculpture covering cheeks and vertex; maxillary palps bi-segmented. Pronotum with raised sculpture anteriorly and on anterolateral angles. Mesoscutum slightly notched. Tarsi 1-segmented. Fore wing with anterior vein fused to costa at fork of veins; costal setae shorter than costal cilia; posteromarginal cilia wavy. Abdominal tergite II sharply constricted, laterally with double based rod like processes; III–VII with paired clusters of round sculptured areolae, striated across anterior third, bearing pair of sigmoidal setae laterally; VIII with no posteromarginal comb; X asymmetric, divided longitudinally.</p><fig id="F2" position="float" orientation="portrait"><object-id xmlns:xlink="http://www.w3.org/1999/xlink" content-type="doi" xlink:type="simple">10.3897/zookeys.884.39500.figures7-8</object-id><object-id xmlns:xlink="http://www.w3.org/1999/xlink" content-type="arpha" xlink:type="simple">09B96848-090C-547A-B6A2-68A7393D7585</object-id><label>Figures 7, 8.</label><caption><p><italic><tp:taxon-name><tp:taxon-name-part taxon-name-part-type="genus" reg="Astrothrips">Astrothrips</tp:taxon-name-part></tp:taxon-name></italic> species, head and pronotum <bold>7</bold><italic><tp:taxon-name><tp:taxon-name-part taxon-name-part-type="genus" reg="Heliothrips"/><tp:taxon-name-part taxon-name-part-type="species" reg="globiceps">globiceps</tp:taxon-name-part></tp:taxon-name></italic>; female from Java, compared to holotype and identified by J.S. Bhatti <bold>8</bold><italic><tp:taxon-name><tp:taxon-name-part taxon-name-part-type="genus" reg="Astrothrips"/><tp:taxon-name-part taxon-name-part-type="species" reg="parvilimbus">parvilimbus</tp:taxon-name-part></tp:taxon-name></italic>; female from Madras on <italic><tp:taxon-name><tp:taxon-name-part taxon-name-part-type="genus" reg="Erythrina">Erythrina</tp:taxon-name-part></tp:taxon-name></italic>, identified by T.N. Ananthakrishnan. [images by Manfred Ulitzka].</p></caption><graphic xmlns:xlink="http://www.w3.org/1999/xlink" xlink:href="zookeys-884-043-g002.jpg" position="float" orientation="portrait" xlink:type="simple" id="oo_351046.jpg"><uri content-type="original_file" xlink:type="simple">https://binary.pensoft.net/fig/351046</uri></graphic></fig></tp:treatment-sec><ref-list><ref id="B5"><mixed-citation xmlns:xlink="http://www.w3.org/1999/xlink" xlink:type="simple"><person-group><name name-style="western"><surname>Bagnall</surname><given-names>RS</given-names></name></person-group> (<year>1919</year>) <article-title>Brief descriptions of new <tp:taxon-name><tp:taxon-name-part taxon-name-part-type="order">Thysanoptera</tp:taxon-name-part></tp:taxon-name> X.</article-title><source>Annals and Magazine of Natural History</source><volume>4</volume>(<issue>9</issue>): <fpage>253</fpage>–<lpage>277</lpage>. <ext-link xlink:type="simple" ext-link-type="doi" xlink:href="10.1080/00222931908673889">https://doi.org/10.1080/00222931908673889</ext-link></mixed-citation></ref><ref id="B15"><mixed-citation xmlns:xlink="http://www.w3.org/1999/xlink" xlink:type="simple"><person-group><name name-style="western"><surname>Ramakrishna</surname><given-names>TV</given-names></name><name name-style="western"><surname>Margabandhu</surname><given-names>V</given-names></name></person-group> (<year>1931</year>) <article-title>Notes on Indian <tp:taxon-name><tp:taxon-name-part taxon-name-part-type="order">Thysanoptera</tp:taxon-name-part></tp:taxon-name> with brief descriptions of new species.</article-title><source>Journal of the Bombay Natural History Society</source><volume>34</volume>: <fpage>1025</fpage>–<lpage>1040</lpage>.</mixed-citation></ref><ref id="B16"><mixed-citation xmlns:xlink="http://www.w3.org/1999/xlink" xlink:type="simple"><person-group><name name-style="western"><surname>Ramakrishna</surname><given-names>TV</given-names></name><name name-style="western"><surname>Margabandhu</surname><given-names>V</given-names></name></person-group> (<year>1940</year>) Catalogue of Indian insects – <tp:taxon-name><tp:taxon-name-part taxon-name-part-type="order">Thysanoptera</tp:taxon-name-part></tp:taxon-name>. New Delhi, 64 pp.</mixed-citation></ref><ref id="B19"><mixed-citation xmlns:xlink="http://www.w3.org/1999/xlink" xlink:type="simple"><person-group><name name-style="western"><surname>Shumsher</surname><given-names>Singh</given-names></name></person-group> (<year>1947</year>) Studies on Indian <tp:taxon-name><tp:taxon-name-part taxon-name-part-type="order">Thysanoptera</tp:taxon-name-part></tp:taxon-name> II. Records of Indian Museum 40: 201.</mixed-citation></ref><ref id="B14"><mixed-citation xmlns:xlink="http://www.w3.org/1999/xlink" xlink:type="simple"><person-group><name name-style="western"><surname>Patel</surname><given-names>NG</given-names></name><name name-style="western"><surname>Patel</surname><given-names>GA</given-names></name></person-group> (<year>1953</year>) <article-title>Host plants, distribution and abundance of thrips (<tp:taxon-name><tp:taxon-name-part taxon-name-part-type="order">Thysanoptera</tp:taxon-name-part></tp:taxon-name>) of Bombay state.</article-title><source>Journal of Bombay Natural History Society</source><volume>51</volume>: <fpage>597</fpage>–<lpage>607</lpage>.</mixed-citation></ref><ref id="B2"><mixed-citation xmlns:xlink="http://www.w3.org/1999/xlink" xlink:type="simple"><person-group><name name-style="western"><surname>Ananthakrishnan</surname><given-names>TN</given-names></name></person-group> (<year>1954</year>) <article-title>New and little known Indian <tp:taxon-name><tp:taxon-name-part taxon-name-part-type="order">Thysanoptera</tp:taxon-name-part></tp:taxon-name>.</article-title><source>Journal of Zoological Society of India</source><volume>6</volume>(<issue>2</issue>): <fpage>159</fpage>–<lpage>166</lpage>.</mixed-citation></ref><ref id="B23"><mixed-citation xmlns:xlink="http://www.w3.org/1999/xlink" xlink:type="simple"><person-group><name name-style="western"><surname>Wilson</surname><given-names>TH</given-names></name></person-group> (<year>1975</year>) <article-title>A monograph of the subfamily <tp:taxon-name><tp:taxon-name-part taxon-name-part-type="subfamily">Panchaetothripinae</tp:taxon-name-part></tp:taxon-name> (<tp:taxon-name><tp:taxon-name-part taxon-name-part-type="order">Thysanoptera</tp:taxon-name-part></tp:taxon-name>: <tp:taxon-name><tp:taxon-name-part taxon-name-part-type="family">Thripidae</tp:taxon-name-part></tp:taxon-name>).</article-title><source>Memoirs of the American Entomological Institute</source><volume>23</volume>: <fpage>1</fpage>–<lpage>354</lpage>.</mixed-citation></ref><ref id="B6"><mixed-citation xmlns:xlink="http://www.w3.org/1999/xlink" xlink:type="simple"><person-group><name name-style="western"><surname>Bhatti</surname><given-names>JS</given-names></name></person-group> (<year>1967</year>) <article-title>The <italic><tp:taxon-name><tp:taxon-name-part taxon-name-part-type="genus">Tryphactothrips</tp:taxon-name-part></tp:taxon-name></italic> complex in India, with a key to the world genera.</article-title><source>Oriental Insects</source><volume>1</volume>: <fpage>139</fpage>–<lpage>191</lpage>. <ext-link xlink:type="simple" ext-link-type="doi" xlink:href="10.1080/00305316.1967.10433858">https://doi.org/10.1080/00305316.1967.10433858</ext-link></mixed-citation></ref></ref-list></tp:taxon-treatment>
